# Supplementary material for: A universal mammalian vaccine cell line substrate
Source: PLoS One. 2017 Nov 27;12(11):e0188333. doi: 10.1371/journal.pone.0188333 (PMC5703543; doi:10.1371/journal.pone.0188333)
Supplement: S1 Fig — Supplementary excel file contains all raw data from viral titer assays in this manuscript. All assays were done in multiple technical replicates with either two or three biological replicates. Each worksheet summarizes fold change in viral titers relative to NTC for Vero and /or HEp-2 cells. Worksheet labels indicate virus-cell line-Figure panel. (XLSX) [file pone.0188333.s001.xlsx]

## Sheet: PV2-Vero-1A
NTC	1	1	1
BTN2A1	2.46479	2.46479	3.6
CNTD2	3.04225	3.04225	4.77778
COQ9	1.47887	1.47887	2.33333
EMX2	1.39437	1.39437	2.31111
EP300	2.07042	2.07042	3.48889
FGF2	1.22535	1.22535	1.91111
GCGR	2.67606	2.67606	4.48889
NAT9	1.39437	1.39437	2.44444
NDUFA9	1.38028	1.38028	2.08889
NEU2	1.43662	1.43662	2.31111
PLA2G1B	1.3662	1.3662	2.24444
PYCR1	1.71831	1.71831	2.88889
RAD51AP1	1.66197	1.66197	0.722222
SEC61G	1.97183	1.97183	3.37778
STRADA	1.49296	1.49296	2.2
SVOPL	1.47887	1.47887	2.44444
ZFYVE9	1.42254	1.42254	2.33333
ZNF205	2.08451	2.08451	3.46667
NEG	0	0	0

## Sheet: RV3-ELISA-1B
	RV3	RV3	RV3
NTC	0.994	1.052	1.143
BTN2A1	1.041	1.485	1.253
CNTD2	0.967	1.325	1.096
COQ9	1.03	1.519	1.229
EMX2	1.247	1.576	1.498
EP300	1.58	1.454	1.665
FGF2	1.052	1.076	1.199
GCGR	1.228	1.54	1.25
NAT9	1.505	1.673	1.416
NDUFA9	1.345	1.704	1.474
WDR62	1.208	1.157	1.508
NEU2	1.091	0.968	1.078
PLA2G1B	1.168	1.087	1.011
PYCR1	1.19	1.157	1.014
RAD51AP1	1.194	1.331	1.239
SEC61G	1.153	1.497	1.262
STRADA	0.928	1.297	1.093
SVOPL	1.373	1.179	1.283
ZFYVE9	1.276	1.372	1.302
ZNF205	1.061	1.385	1.244
LRGUK	1.373	1.484	1.31
NEG	0.116	0.104	0.103

## Sheet: IAV-Vero-1C
	IAV	IAV	IAV
NTC	1	1	1
BTN2A1	1.54054	1.47059	1.63636
CNTD2	1.62162	2.35294	2.36364
COQ9	2.16216	0.235294	0.454545
EMX2	1.16216	0.529412	0.727273
EP300	0.810811	0.705882	0.818182
FGF2	0.918919	0.647059	1
GCGR	0.702703	0.588235	0.727273
NAT9	1.13514	0.588235	1.36364
NDUFA9	2.37838	0.470588	0.727273
NEU2	1.7027	1.11765	1.04546
PLA2G1B	3.18919	1.35294	1.31818
PYCR1	3.18919	4.23529	3
RAD51AP1	1.56757	0.470588	0.454545
SEC61G	0.72973	0.882353	1
STRADA	1.59459	0.411765	0.6
SVOPL	1.64865	0.647059	1.20454
ZFYVE9	2.62162	1.47059	1.67273
ZNF205	1.97297	0.764706	0.568182
NEG	0	0	0

## Sheet: EV71-Vero-2A
	EV71-Vero	EV71-Vero
NTC	1	1
BTN2A1	0.518519	1
CNTD2	1.2963	3.42857
COQ9	1.11111	1.92857
EMX2	2.2963	5.28571
EP300	5.55556	12.0714
FGF2	0.740741	0.928571
GCGR	1.59259	3.64286
NAT9	1.03704	2.14286
NDUFA9	3.11111	5.5
NEU2	0.851852	1.92857
PLA2G1B	2.14815	3.28571
PYCR1	1.62963	3.5
RAD51AP1	1.18518	2.21429
SEC61G	1.59259	3.35714
STRADA	0.888889	2
SVOPL	1.62963	3.5
ZFYVE9	0.851852	1.57143
ZNF205	1.74074	3.42857
NEG	0	0

## Sheet: EV-71-HEp2c-2B
	EV71-HEp2c	EV71-HEp2c
NTC	1	1
BTN2A1	1.2	0.971429
CNTD2	2.25714	2.57143
COQ9	0.6	0.685714
EMX2	1.85714	2.28571
EP300	2.31429	2.4
FGF2	0.514286	0.6
GCGR	0.6	0.8
NAT9	0.742857	0.714286
NDUFA9	0.028571	0.342857
NEU2	0.714286	1.14286
PLA2G1B	2.65714	3.42857
PYCR1	1.45714	1.11429
RAD51AP1	1.2	1.51429
SEC61G	1.34286	1.17143
STRADA	1.34286	1.82857
SVOPL	0.742857	0.942857
ZFYVE9	1.05714	1.08571
ZNF205	1.45714	1.91429
NEG	0	0

## Sheet: HAV-Vero-2C
	HAV-Vero	HAV-Vero	HAV-Vero
NTC	1	1	1
BTN2A1	0.609	0.73	0.452
CNTD2	73.9	113	174
COQ9	170	184	278
EMX2	6.09	10.8	3.48
EP300	12.2	7.48	7.3
FGF2	11.3	16.7	15.3
GCGR	60.9	95.7	136
NAT9	0.87	0.783	0.487
NDUFA9	78.3	1.08	115
NEU2	148	167	278
PLA2G1B	13.5	6.96	7.04
PYCR1	91.3	136	113
RAD51AP1	0.913	1.67	1.32
SEC61G	17.8	45.7	23.5
STRADA	0.117	0.174	0.261
SVOPL	17.4	69.6	45.2
ZFYVE9	17.8	94.3	113
ZNF205	78.3	57.4	55.7
NEG	0	0	0

## Sheet: HAV-HEP2c-2D
	HAV-HEp2c	HAV-HEp2c	HAV-HEp2c
NTC	1	1	1
BTN2A1	0.22	0.248	0.128
CNTD2	19	12.8	3.44
COQ9	1.4	1.76	2.2
EMX2	26	32	48
EP300	4.6	25.2	12.8
FGF2	0.24	0.48	3.2
GCGR	20	34	8.8
NAT9	0.011	0.052	0.22
NDUFA9	37	64	92
NEU2	46	180	84
PLA2G1B	10	18.4	27.2
PYCR1	4.2	13.6	16.8
RAD51AP1	0.1	0.272	16.8
SEC61G	36	100	35.2
STRADA	0.0012	0.056	0.168
SVOPL	11	26.4	14.4
ZFYVE9	2.9	4	36.4
ZNF205	38	104	33.2
NEG	0	0	0

## Sheet: DENV-Vero-3A
	DENV-Vero	DENV-Vero	DENV-Vero
NTC	1	1	1
BTN2A1	3.93	6.4	9.6
CNTD2	2	2.29	1.76
COQ9	0.8	1.6	0.76
EMX2	0.6	0.853	0.5
EP300	0.733	1.25	0.96
FGF2	1.07	1.83	2.36
GCGR	0.4	0.693	1.12
NAT9	0.333	0.9	0.707
NDUFA9	0.0667	0.32	0.181
NEU2	2.2	4.27	2.07
PLA2G1B	2.2	3.13	2.09
PYCR1	0	0.101	0.171
RAD51AP1	0.733	1.78	0.973
SEC61G	0.667	1.94	0.497
STRADA	3	5.73	9.8
SVOPL	4.13	9.8	12
ZFYVE9	3.87	5.6	9.73
ZNF205	0.267	0.853	0.26
NEG	0	0	0

## Sheet: DENV-HEp2c-3B
	DENV-HEp2c	DENV-HEp2c	DENV-HEp2c
NTC	1	1	1
BTN2A1	2.2	2.48	3.03
CNTD2	3	3.5	2.73
COQ9	3.7	5.06	34.6
EMX2	1.3	1.87	2.74
EP300	0.7	0.906	0.75
FGF2	2.6	3.15	3.3
GCGR	4.6	10.7	14.6
NAT9	2.7	3.55	3.95
NDUFA9	3.1	5.55	3.71
NEU2	0.2	0.56	0.1
PLA2G1B	1.1	1.47	2.51
PYCR1	0.114	0.4	0.166
RAD51AP1	0.2	0.392	0.4
SEC61G	0.5	1.44	0.74
STRADA	2.3	2.98	2.72
SVOPL	5	10.2	6
ZFYVE9	0.264	0	0.14
ZNF205	3.4	6.4	3.03
NEG	0	0	0

## Sheet: YFV-Vero-3C
	YFV-Vero	YFV-Vero	YFV-Vero
NTC	1	1	1
BTN2A1	6.4	6.67	6.72
CNTD2	0.2	0.188	0.178
COQ9	44	46.8	45
EMX2	0.6	0.632	0.616
EP300	60	62.2	62.9
FGF2	0.4	0.0392	0.336
GCGR	48	49.7	51.2
NAT9	0.3	0.314	0.306
NDUFA9	5.4	5.02	5.44
NEU2	2.2	2.35	1.98
PLA2G1B	80	112	104
PYCR1	4.2	4.29	4.44
RAD51AP1	32	36	37
SEC61G	1.4	1.34	16.6
STRADA	4.8	0.464	5.12
SVOPL	2.8	3.12	2.98
ZFYVE9	8	12.8	14.4
ZNF205	6	6.24	6.21
NEG	0	0	0

[truncated: 7 more sheets: YFV_HEp2c-3D, MuV-Vero-4A, MuV-HEp2c-4B, VZV-Vero-4C, RUBV-Vero-5A, IBV-HEp2-5B, ZIKV-Vero-5C]
